# Supplementary material for: Cinnamon Oil-Loaded Nanoliposomes with Potent Antibacterial and Antibiofilm Activities
Source: Molecules. 2023 Jun 1;28(11):4492. doi: 10.3390/molecules28114492 (PMC10254904; doi:10.3390/molecules28114492)
Supplement: Supplementary file 1 [file molecules-28-04492-s001.zip]

Archive with 1 entries (1 files):
- molecules-2410345-supplementary.pdf
